# Supplementary material for: Quantitative Methods for Evaluating Antibody Responses to Pneumococcal Vaccines: A Scoping Review
Source: Trop Med Infect Dis. 2025 Aug 21;10(8):236. doi: 10.3390/tropicalmed10080236 (PMC12390409; doi:10.3390/tropicalmed10080236)
Supplement: Supplementary file 1 [file tropicalmed-10-00236-s001.zip]

Archive with 3 entries (3 files):
- File S3 - PRISMA-ScR-Fillable-Checklist.pdf
- File S1.pdf
- File S2.pdf
